# Supplementary material for: Beyond the herd: investigating livestock feeding strategies in the Iron Age Iberian Peninsula (3rd c. BC) through a multi-isotope analysis
Source: Archaeol Anthropol Sci. 2024 Dec 26;17(1):16. doi: 10.1007/s12520-024-02116-z (PMC11671557; doi:10.1007/s12520-024-02116-z)
Supplement: Supplementary file 1 — (XLSX 33.2 KB) [file 12520_2024_2116_MOESM1_ESM.xlsx]

## Sheet: Table_S2
Beyond the herd: investigating livestock feeding strategies in the Iron Age Iberian Peninsula (3rd c. BC) through a multi-isotope analysis
Chiara Messana*; Carlos Tornero*; Lídia Colominas
* Corresponding authors
Institut Català de Paleoecologia Humana i Evolució Social (IPHES-CERCA), Zona Educacional 4, Campus Sescelades
Universitat Rovira i Virgili (URV), Departament d’Història i Història de l’Art, Avinguda de Catalunya 35, 43002 Tarragona, Spain (ES)
Department of Prehistory, Autonomous University of Barcelona (UAB), Edifici B, Facultat de Filosofia i Lletres, 08193 Bellaterra, Spain (ES)
cmessana@iphes.cat
Carlos.Tornero@uab.cat
Supplementary Table 2. δ18OV-PDB and δ13CV-PDB values measured on enamel bioapatite of sheep lower second (M2) and third (M3) molars.
Sample	Dist. from ERJ (mm)	δ18OV-PDB‰	δ13CV-PDB‰		Sample	Dist. from ERJ (mm)	δ18OV-PDB‰	δ13CV-PDB‰		Sample	Dist. from ERJ (mm)	δ18OV-PDB‰	δ13CV-PDB‰
MC M2 11144	30.84	-0.890266	-10.0602		MC M2 12023	33.25	1.57234	-10.6187		MC M2 20102	26.86	2.10226	-7.45196
	29.09	-1.04936	-10.6625			31.76	0.881672	-10.0445			25.08	1.91748	-8.15793
	27.28	-1.04377	-12.0874			30	0.591258	-9.84596			23.44	1.88628	-8.30176
	25.57	-0.997705	-12.5595			28.67	-0.18982	-9.84993			21.93	1.86688	-9.33563
	24.02	-0.617828	-13.2655			27.18	-0.511367	-9.92215			20.23	1.70199	-10.1457
	22.02	-0.224438	-13.6628			24.91	-1.14111	-10.4063			18.83	1.79169	-10.7368
	20.38	0.244429	-13.6795			23.41	-1.51887	-10.666			16.83	1.63134	-11.4781
	18.44	0.5687	-13.1126			21.62	-1.87639	-11.0639			14.63	1.56131	-12.0225
	16.86	0.997947	-13.3362			20.12	-1.85097	-11.8024			13	1.08224	-12.258
	15.03	1.61257	-12.8487			18.5	-2.3178	-12.3506			11.07	1.03531	-12.0887
	13.06	1.57923	-12.5648			16.89	-2.24065	-12.9512			8.86	1.03529	-12.4169
	11.17	1.4947	-11.3231			15.14	-2.22245	-13.3506			6.48	1.04184	-12.2875
	9.76	1.78992	-10.2148			13.38	-1.98725	-13.611			4.79	1.43429	-12.2551
	7.45	1.75007	-8.20524			11.45	-1.60586	-13.6258			2.87	1.87137	-12.1619
	3.52	-0.20905	-9.70066			10.05	-0.69876	-13.3653
	1.68	-1.03567	-12.2537			8.94	0.166405	-12.9987		MC M2 20165	24.36	0.21842	-12.1184
						6.76	0.963787	-12.5606			22.35	0.332804	-12.5469
MC M2 20160	22.98	2.15941	-7.23219			5.19	1.564	-12.3649			20.52	1.09679	-12.2893
	21.1	1.97613	-6.9057			3.64	1.08579	-12.0891			18.91	1.89922	-12.7113
	19.57	1.89626	-7.27079								17.63	1.88522	-12.3057
	17.93	1.2463	-8.14814		MC M3 20160	28.68	-1.70151	-12.0197			15.53	2.35925	-12.0893
	16.15	0.743691	-9.09549			26.83	-0.644084	-12.5488			14.1	2.56744	-12.1159
	14.46	-0.0756336	-10.5619			25.13	-0.677039	-12.2175			12.31	1.86786	-11.5979
	12.75	-0.541785	-11.7069			23.59	-0.296869	-12.17			10.48	1.04725	-11.5782
	11.39	-1.35222	-12.7214			21.72	-0.390663	-11.6063			8.55	1.07847	-11.0154
	9.47	-1.61676	-13.4053			19.53	0.301975	-11.7901			7.1	0.0965167	-10.9524
	7.63	-1.89373	-13.5759			17.5	-0.0102787	-11.7171			5.08	-0.590754	-11.8708
	5.89	-1.51133	-13.7919			15.84	0.395087	-10.977			3.26	-0.521943	-12.287
	4.25	-1.27331	-13.8608			13.77	0.495228	-10.8138			1.16	0.546066	-11.527
	3.08	-0.224495	-12.9211			11.41	-0.0970739	-10.6609
						9.52	-0.0979288	-10.6486		MC M3 11134	29.03	-0.289901	-9.41663
MC M3 20165	30.54	-0.386882	-10.9795			7.68	-0.0997314	-11.003			27.16	-0.700239	-9.18061
	28.53	0.874801	-11.4024			5.75	-1.07981	-11.7434			25.66	-0.962642	-9.63857
	26.63	-0.991977	-11.1009			4.03	-2.07758	-12.089			23.73	-1.28908	-10.7776
	24.69	-0.035485	-10.8613			2.4	-2.44799	-13.4297			21.77	-1.52678	-11.3777
	22.73	-0.535923	-11.4704								20.07	-1.18179	-11.6499
	20.75	-1.13966	-11.7221		MC M3 11132	25.79	-0.172216	-11.0062			18.33	-0.574523	-12.053
	19.02	-1.60393	-11.7744			23.8	-0.406862	-11.5537			16.73	0.343867	-11.9466
	17.19	-1.02948	-12.2769			22.22	-0.487687	-12.1101			14.86	0.483447	-12.1046
	15.33	-1.28926	-11.7668			20.59	-0.812442	-12.293			13.03	0.853193	-11.6695
	13.09	-1.35882	-11.6743			18.66	-0.177062	-12.6049			8.16	1.10501	-11.4492
	10.43	0.607797	-12.2147			17	0.0831637	-12.7485			6.2	0.677564	-12.3354
	8.28	0.821477	-11.9413			14.96	0.559427	-12.9034			4.43	1.23609	-10.4351
	6.38	0.513181	-11.138			13.22	0.875663	-12.4274
	3.46	0.948954	-9.10186			10.77	1.01944	-12.0484
	1.7	0.631357	-10.5677			9.27	0.639033	-12.1084
						7.74	0.643442	-11.6705
MC M3 11138	30	1.3152	-9.62964			5.9	0.301116	-11.3937
	28.12	1.16904	-9.51206			4.45	-0.196068	-10.8284
	25.99	0.750188	-9.63505			3.08	-0.365924	-9.95412
	24.09	0.64065	-9.75713
	22.46	0.2698	-10.0598
	20.84	-0.0337491	-10.3944
	19.15	-0.253973	-10.7054
	17.33	-0.872566	-11.4714
	15.49	-1.27338	-12.3108
	13.73	-1.16886	-12.5893
	11.26	-0.7379	-12.5679
	9.94	-0.0611158	-12.2548
	7.78	0.645015	-12.089
	6.76	1.38929	-11.4904
	4.93	1.1938	-10.7849
	4.24	0.986443	-10.5609
	2.32	0.202286	-9.94998
Sample	Dist. from ERJ (mm)	δ18OV-PDB‰	δ13CV-PDB‰		Sample	Dist. from ERJ (mm)	δ18OV-PDB‰	δ13CV-PDB‰		Sample	Dist. from ERJ (mm)	δ18OV-PDB‰	δ13CV-PDB‰
BTB M2 3249	31.99	1.40907	-10.5035		BTB M2 3270	16.33	-3.01906	-11.9422		BTB M3 3270	24.02	-1.5437	-9.79298
	30.5	1.13859	-10.7594			14.38	-2.39242	-11.8913			22.16	-2.30506	-10.3379
	29.01	0.512784	-10.9859			12.59	-1.76322	-11.9156			20.59	-3.14407	-10.7027
	27.38	0.20933	-10.8365			10.95	-0.946903	-11.9723			18.79	-3.60226	-10.1687
	25.64	-0.660108	-10.8198			9.15	-0.384176	-11.9605			16.88	-3.40732	-10.7071
	23.62	-1.26544	-10.9256			7.69	0.525884	-11.4126			15.07	-2.57146	-10.7065
	22	-2.06866	-11.16			6.26	0.371145	-11.4161			13.47	-2.23534	-10.9446
	20.66	-2.88594	-11.3571			4.63	0.813361	-10.827			11.96	-1.22086	-11.2515
	18.79	-3.547	-11.3164			2.93	0.850933	-10.2613			9.85	-0.343774	-11.4629
	17.49	-4.29963	-11.4776			1.03	0.0271664	-9.44629			8.04	-0.193879	-11.528
	15.26	-4.5899	-11.2463								4.5	-0.898548	-11.5906
	13.25	-4.40022	-11.227		BTB M3 3031	27.4	0.199684	-10.7377			3.46	-2.06606	-11.5598
	11.03	-4.08166	-11.7112			25.67	-0.412368	-10.761
	9.67	-2.88261	-11.872			23.95	-0.141001	-10.7614
	7.29	-1.35465	-12.0986			21.78	-0.439653	-10.659
	5.53	-0.321084	-11.648			20.01	-0.711965	-10.5908
						18.54	-1.21131	-10.5947
BTB M2 3271	32.04	0.633696	-11.5111			16.68	-1.76813	-11.1097
	30.46	-0.502151	-11.801			14.75	-2.50984	-11.0934
	28.03	-1.29185	-11.5203			13.08	-2.87832	-11.2619
	26.12	-2.45673	-11.7857			11.39	-3.43585	-11.423
	23.92	-3.67524	-11.9674			9.97	-3.5413	-11.4841
	22.33	-3.89974	-12.1775			8.4	-3.09921	-11.751
	20.19	-4.48823	-12.3339			6.71	-1.97671	-11.6957
	18.2	-4.29645	-12.381			5.04	-0.640004	-11.8446
	16.55	-3.90391	-12.4727			3.06	1.05531	-11.5554
	14.33	-2.87706	-12.1175			1.69	0.766291	-11.4467
	12.24	-1.63195	-12.3478
	10.63	-0.480045	-12.2626
	8.08	-0.144671	-12.2337
Sample	Dist. from ERJ (mm)	δ18OV-PDB‰	δ13CV-PDB‰		Sample	Dist. from ERJ (mm)	δ18OV-PDB‰	δ13CV-PDB‰		Sample	Dist. from ERJ (mm)	δ18OV-PDB‰	δ13CV-PDB‰
O M2 174	30.1	0.953094	-11.1936		O M2 205	30.05	-1.33564	-11.6228		O M3 205	31.61	0.135519	-10.7224
	27.94	0.708903	-11.1507			28.31	-2.10486	-11.6488			30.02	-0.277279	-10.3348
	26.27	0.0414629	-11.1221			26.81	-2.27163	-11.5902			28.51	-1.08413	-10.6004
	24.34	-0.232835	-11.3678			25.49	-2.25679	-11.5448			27.08	-1.02533	-10.444
	22.63	-1.0422	-11.6865			24.05	-3.21573	-11.6787			25.56	-0.639493	-10.6708
	20.98	-1.95613	-11.8203			22.44	-3.74606	-11.5296			24.06	-0.518381	-10.9371
	19.72	-2.33211	-11.9653			21.02	-3.76379	-11.6441			22.46	-0.1993	-11.2634
	17.81	-2.77987	-11.924			19.29	-4.04478	-11.7938			21.13	0.208846	-11.0762
	16.18	-2.75795	-12.1681			17.95	-4.00859	-11.957			19.57	0.429668	-11.1648
	14.55	-3.21853	-12.176			15.94	-4.13438	-12.329			17.91	0.852887	-11.3398
	12.86	-2.81197	-12.2935			14.1	-3.58049	-12.3403			16	1.04432	-11.3584
	11.42	-2.24591	-12.2113			12.47	-3.44135	-12.3053			14.42	1.73613	-11.4708
	10.04	-1.8643	-12.1614			10.85	-2.96558	-12.2768			12.51	2.47089	-11.5435
	8.83	-1.09623	-12.0938			9.22	-2.28306	-11.9353			11.02	2.17417	-11.6661
	7.23	-0.425925	-11.9874			7.64	-0.799741	-11.6075			8.97	1.10002	-11.5884
	5.49	0.206833	-11.9923								7.05	0.593603	-11.5593
	3.87	0.326207	-11.8396		O M3 318	30.47	-2.3905	-10.7887			6.1	-0.227016	-11.3648
	2.13	0.660681	-11.2388			28.89	-2.33625	-11.3693			4.37	-0.670557	-11.6442
						27.07	-2.10017	-11.3098			2.78	-1.55825	-11.951
O M2 318	22.02	-3.04889	-10.8084			25.36	-1.47258	-11.0357
	20.59	-2.28856	-10.9431			24.2	-1.09377	-10.8757		O M2 348	23.38	-2.61431	-12.374
	18.88	-1.65832	-11.0795			22.33	-0.333666	-10.5483			21.64	-2.49521	-12.7923
	17.22	-1.23898	-11.2192			20.81	0.871558	-10.6375			20.1	-2.0743	-12.2678
	15.9	-0.828296	-11.1302			19.44	1.21571	-10.8013			18.44	-2.06024	-12.3729
	14.04	-0.223512	-11.1563			17.61	1.63323	-10.7051			16.68	-1.76401	-11.9894
	12.5	0.307644	-11.2853			15.63	1.91402	-10.4276			15.01	-1.65377	-12.0851
	10.72	0.0474246	-11.1411			14.27	1.73597	-10.3668			13.71	-1.36963	-11.7415
	8.83	0.155691	-10.7148			12.37	1.22014	-10.2822			11.7	-1.30011	-11.416
	6.95	-0.0330779	-10.5119			11.07	0.603117	-10.1841			10.23	-1.01611	-11.0333
	5.42	-0.987704	-10.8166			9.61	-0.0759559	-10.5086			8.58	-0.996317	-10.8705
	3.31	-0.558732	-10.4756			8.27	-0.817976	-10.7043			6.86	-1.2661	-11.3518
	1.67	-2.54959	-11			7.01	-1.57041	-11.1992			4.84	-1.84473	-11.3049
						5.81	-2.19136	-11.3779			3.38	-2.79379	-11.1795
O M2 478	29.96	-1.47755	-10.4605			4.03	-2.404	-11.2759			1.88	-3.21721	-11.2702
	27.61	-2.14539	-11.4553			3.16	-1.84035	-11.0689			0.26	-3.87536	-11.4194
	25.41	-2.70942	-11.6556			0.52	-1.71256	-11.1586
	23.79	-2.95483	-11.8383							O M2 482	29.92	-0.722676	-12.9127
	21.78	-2.57925	-11.5013		O M3 478	28.08	1.28486	-11.3566			28.07	-1.67652	-12.9656
	20.31	-2.08431	-11.3127			26.21	1.33989	-10.7583			26.07	-2.54337	-13.0923
	18.45	-1.50391	-11.0027			24.36	1.3765	-10.4319			24.2	-2.86734	-13.2835
	16.52	-1.13839	-10.9726			20.97	2.05531	-10.138			21.69	-3.20117	-13.2691
	14.41	0.238568	-10.7924			19.44	1.94095	-10.0016			20	-3.09484	-13.316
	12.92	0.846775	-10.2706			18.04	1.6052	-9.7779			18.52	-2.9088	-13.3255
	11.29	0.834929	-10.2275			16.34	1.11006	-9.85503			16.79	-2.44381	-13.1173
	9.64	0.821356	-10.2951			14.67	0.200656	-9.85781			15.2	-1.63211	-12.9673
	8.18	0.89641	-10.0628			12.95	-0.239986	-10.1298			13.4	-0.960765	-12.862
	6.66	0.814993	-9.70045			11.61	-0.958172	-10.5179			11.57	-0.101012	-12.9814
	4.75	-0.0685189	-9.84127			9.62	-1.74751	-11.3336			9.86	0.81525	-12.8238
	2.92	0.166926	-10.5655			7.78	-3.04042	-11.5705			8.09	0.80673	-12.9809
						6.04	-3.09828	-11.5156			5.86	0.0531072	-12.7316
O M2 484	27.88	-1.25842	-10.9998			4.3	-2.00292	-10.7549			4.3	0.462723	-12.6569
	26.19	-1.5242	-11.0589								3.13	-0.0566788	-12.2885
	24.54	-2.10031	-11.0434
	23.04	-2.58612	-10.8798
	21.08	-2.96787	-10.942
	19.56	-3.46084	-11.3962
	17.91	-3.5012	-11.4838
	16.04	-3.62075	-11.589
	14.16	-2.81611	-11.4324
	12.38	-2.7923	-11.7884
	10.31	-2.16506	-11.5136
	8.52	-1.22754	-11.8487
	6.42	-1.40543	-11.7597
	4.53	-0.725782	-12.5861
Sample	Dist. from ERJ (mm)	δ18OV-PDB‰	δ13CV-PDB‰		Sample	Dist. from ERJ (mm)	δ18OV-PDB‰	δ13CV-PDB‰		Sample	Dist. from ERJ (mm)	δ18OV-PDB‰	δ13CV-PDB‰
TR M2 725	27.79	0.664315	-9.24165		TR M3 725	33.17	1.89342	-8.44862		TR M2 763	28.69	2.18087	-9.72183
	26.7	0.269322	-9.76374			31.27	1.444	-8.31095			26.92	1.37028	-10.2724
	24.98	0.0655313	-10.5077			29.63	1.43121	-8.47212			25.25	1.05243	-10.7953
	23.12	0.014878	-11.1905			28.24	1.16182	-9.08919			23.92	0.785295	-11.4332
	21.29	-0.30034	-11.4231			26.53	0.929625	-9.33167			22.1	0.0505709	-12.037
	19.73	-0.188913	-11.6912			24.95	0.822509	-10.1254			20.46	-0.392561	-12.4262
	18.33	-0.249603	-11.7152			23.03	0.151278	-10.8841			18.53	-0.444012	-12.5874
	16.67	-0.351235	-11.6529			21.71	0.00827871	-11.8723			16.81	-0.290122	-12.4843
	15.11	-0.0536721	-11.5832			19.88	-0.0872706	-12.1036			14.89	0.313658	-12.3005
	13.72	0.525605	-11.3756			18.11	-0.00877329	-12.4381			13.36	0.939308	-12.1991
	12.3	1.05625	-10.9488			16.07	0.107225	-12.5143			11.89	1.0725	-11.8061
	10.32	1.631	-10.0715			14.07	0.617574	-11.8304			9.93	1.89923	-11.757
	8.73	1.87744	-9.93599			12.51	0.717587	-11.3338			8.35	1.90219	-11.2375
	7.33	1.73408	-9.35289			10.49	1.30879	-11.1539			6.66	1.85283	-10.7894
	5.2	1.50062	-9.4265			8.76	1.30175	-10.6202			5.05	1.39591	-10.9525
	3.93	1.86624	-8.90829			6.96	1.07251	-9.79864			3	0.798081	-11.4622
	2.59	0.504059	-9.64578								1.85	0.283628	-12.7138
	1.38	0.727679	-10.3234		TR M2 831	30.3	0.958311	-7.57273
						28.54	0.560662	-7.81473		TR M3 831	30.55	1.43524	-11.4524
TR M3 763	28.81	2.07793	-11.6648			26.79	0.101354	-9.05717			29.03	1.23647	-11.5506
	27.15	2.43519	-11.3075			25.11	0.161478	-9.58268			27.24	1.16475	-11.461
	25.77	2.58921	-10.8946			23.23	0.313237	-10.6305			25.42	1.24884	-10.8172
	24.26	1.94082	-10.6964			21.61	0.111945	-11.6926			23.76	1.02607	-10.4377
	22.84	2.23099	-10.2596			19.94	0.698076	-12.6402			22.19	0.819638	-9.9568
	21.46	1.81309	-10.4802			18.14	0.767937	-12.9258			20.63	0.980719	-9.57197
	19.75	1.6761	-10.274			16.63	1.1667	-13.2078			18.75	0.613353	-9.29588
	16.63	1.22747	-10.8073			15.15	1.89582	-12.7437			17.28	0.220427	-9.06619
	15.33	0.927702	-11.6379			13.58	2.13925	-12.4447			15.47	0.125693	-9.05108
	13.49	0.455156	-12.3902			12.09	2.36906	-12.2363			13.1	-0.198973	-10.0671
	11.75	0.466142	-13.212			10.61	1.38167	-11.5888			11.45	-0.507208	-11.4731
	10.1	0.574929	-12.9926			8.57	1.07789	-11.4029			9.06	-0.960188	-12.5344
	8.06	0.57358	-12.9369			7.47	0.920824	-10.9535
	6.38	0.138835	-12.7941			5.85	0.562326	-10.4389
	3.77	0.644659	-12.7914			3.77	0.118623	-9.62861
