# Supplementary material for: Beyond the herd: investigating livestock feeding strategies in the Iron Age Iberian Peninsula (3rd c. BC) through a multi-isotope analysis
Source: Archaeol Anthropol Sci. 2024 Dec 26;17(1):16. doi: 10.1007/s12520-024-02116-z (PMC11671557; doi:10.1007/s12520-024-02116-z)
Supplement: Supplementary file 2 — (XLSX 25.6 KB) [file 12520_2024_2116_MOESM2_ESM.xlsx]

## Sheet: ST_2a-b-c
Beyond the herd: investigating livestock feeding strategies in the Iron Age Iberian Peninsula (3rd c. BC) through a multi-isotope analysis
Chiara Messana*; Carlos Tornero*; Lídia Colominas
* Corresponding authors
Institut Català de Paleoecologia Humana i Evolució Social (IPHES-CERCA), Zona Educacional 4, Campus Sescelades, 43007, Tarragona, Spain (ES)
Universitat Rovira i Virgili (URV), Departament d’Història i Història de l’Art, Avinguda de Catalunya 35, 43002 Tarragona, Spain (ES)
Department of Prehistory, Autonomous University of Barcelona (UAB), Edifici B, Facultat de Filosofia i Lletres, 08193 Bellaterra, Spain (ES)
cmessana@iphes.cat
Carlos.Tornero@uab.cat
Supplementary Table 1a. Results of Dunn's test comparisons between δ13C values of Bos taurus from the four archaeological sites included in this study (MC, BTB, O, TR). The significant p-values (p < 0.05) are highlighted.
	MC	BTB	O	TR
MC	-	0.01943	0.001651	0.03075
BTB	0.01943	-	0.7851	0.405
O	0.001651	0.7851	-	0.3573
TR	0.03075	0.405	0.3573	-
Supplementary Table 1b. Results of Dunn's test comparisons between δ13C values of Bos taurus from the four archaeological sites included in this study (MC, BTB, O, TR) and those from the existing literature: Can Roqueta (levels E-MBA, LBA, EIA), Minferri (E-MBA), Vila de Madrid (RP), Carrer Ample 1 (RP). The significant p-values (p < 0.05) are highlighted.
	MC	BTB	O	TR	CR E-MBA	MIN E-MBA	CR LBA	CR EIA	VM RP	CA1 RP
MC	-	0.03221	0.002612	0.04755	0.9868	0.5566	0.6475	0.228	0.0007417	0.005224
BTB	0.03221	-	0.8742	0.4461	0.04165	0.1036	0.01429	0.001905	0.6373	0.7212
O	0.002612	0.8742	-	0.3255	0.007212	0.02962	0.0007275	4.826e-06	0.3526	0.5078
TR	0.04755	0.4461	0.3255	-	0.0718	0.2086	0.01715	0.0007415	0.09336	0.1907
CR E-MBA	0.9868	0.04165	0.007212	0.0718	-	0.5781	0.6861	0.2813	0.00196	0.008691
MIN E-MBA	0.5566	0.1036	0.02962	0.2086	0.5781	-	0.3139	0.07826	0.007968	0.02744
CR LBA	0.6475	0.01429	0.0007275	0.01715	0.6861	0.3139	-	0.4939	0.0002168	0.001896
CR EIA	0.228	0.001905	4.826e-06	0.0007415	0.2813	0.07826	0.4939	-	2.735e-06	0.0001056
VM RP	0.0007417	0.6373	0.3526	0.09336	0.00196	0.007968	0.0002168	2.735e-06	-	0.9329
CA1 RP	0.005224	0.7212	0.5078	0.1907	0.008691	0.02744	0.001896	0.0001056	0.9329	-
Supplementary Table 1c. Results of Tukey's test comparisons between δ15N values of Bos taurus from the four archaeological sites included in this study (MC, BTB, O, TR) and those from the existing literature: Can Roqueta (levels E-MBA, LBA, EIA), Minferri (E-MBA), Vila de Madrid (RP), Carrer Ample 1 (RP). The significant p-values (p < 0.05) are highlighted.
	MC	BTB	O	TR	CR E-MBA	MIN E-MBA	CR LBA	CR EIA	VM RP	CA1 RP
MC	-	1	0.2718	0.9332	1	0.9993	1	0.6478	0.03502	0.008121
BTB	0.632	-	0.9382	0.9999	1	0.9911	0.9991	0.6475	0.4685	0.1564
O	3.58	1.9	-	0.9705	0.6622	0.05756	0.1421	0.0002661	0.9041	0.404
TR	1.93	0.7821	1.68	-	0.9955	0.5504	0.7771	0.0258	0.379	0.09877
CR E-MBA	0.419	0.2613	2.7	1.29	-	0.9941	0.9997	0.5628	0.1522	0.0366
MIN E-MBA	1.01	1.41	4.57	2.93	1.34	-	1	0.9817	0.006223	0.001578
CR LBA	0.555	1.05	4.04	2.43	0.915	0.4449	-	0.9068	0.01681	0.003991
CR EIA	2.73	2.73	6.98	4.99	2.91	1.57	2.05	-	0.03885	0.01975
VM RP	4.83	3.11	2.06	3.31	3.99	5.66	5.2	7.72	-	0.9911
CA1 RP	5.54	3.97	3.25	4.26	4.81	6.25	5.86	7.98	1.42	-

## Sheet: ST_2d-e
Beyond the herd: investigating livestock feeding strategies in the Iron Age Iberian Peninsula (3rd c. BC) through a multi-isotope analysis
Chiara Messana*; Carlos Tornero*; Lídia Colominas
* Corresponding authors
Institut Català de Paleoecologia Humana i Evolució Social (IPHES-CERCA), Zona Educacional 4, Campus Sescelades, 43007, Tarragona, Spain (ES)
Universitat Rovira i Virgili (URV), Departament d’Història i Història de l’Art, Avinguda de Catalunya 35, 43002 Tarragona, Spain (ES)
Department of Prehistory, Autonomous University of Barcelona (UAB), Edifici B, Facultat de Filosofia i Lletres, 08193 Bellaterra, Spain (ES)
cmessana@iphes.cat
Carlos.Tornero@uab.cat
Supplementary Table 1d. Results of Tukey's test comparisons between δ13C values of Sus domesticus from the four archaeological sites included in this study (MC, BTB, O, TR) and those from the existing literature: Minferri (E-MBA), Can Roqueta (levels LBA, EIA), Vila de Madrid (RP), Carrer Ample 1 (RP). The significant p-values (p < 0.05) are highlighted.
	MC	BTB	O	TR	MIN E-MBA	CR LBA	CR EIA	VM RP	CA1 RP
MC	-	0.9878	0.3705	0.298	0.9774	0.004152	0.9939	0.1791	0.9961
BTB	1.353	-	0.9995	0.9963	1	0.001828	0.7455	0.9686	1
O	3.237	0.8499	-	1	0.9999	2.026e-06	0.01081	0.9874	0.807
TR	3.425	1.134	0.5972	-	0.9987	2.312e-06	0.01137	0.9998	0.6979
MIN E-MBA	1.494	0.1218	0.6875	0.9779	-	0.001401	0.6808	0.9828	0.9999
CR LBA	5.888	6.271	9.212	9.156	6.393	-	0.01429	1.809e-06	0.0002585
CR EIA	1.218	2.399	5.423	5.398	2.548	5.282	-	0.007182	0.6406
VM RP	3.812	1.578	1.361	0.7638	1.429	9.259	5.625	-	0.4781
CA1 RP	1.14	0.5344	2.243	2.509	0.6836	7.146	2.637	2.988	-
Supplementary Table 1e. Results of Tukey's test comparisons between δ15N values of Sus domesticus from the four archaeological sites included in this study (MC, BTB, O, TR) and those from the existing literature: Minferri (E-MBA), Can Roqueta (levels LBA, EIA), Vila de Madrid (RP), Carrer Ample 1 (RP). The significant p-values (p < 0.05) are highlighted.
	MC	BTB	O	TR	MIN E-MBA	CR LBA	CR EIA	VM RP	CA1 RP
MC	-	0.978	0.9986	1	0.4644	0.4203	0.3674	0.9956	1
BTB	1.488	-	0.9986	0.9812	0.9894	0.9841	0.9986	0.7034	0.9516
O	0.9889	0.9811	-	0.9989	0.5888	0.535	0.3774	0.6012	0.9872
TR	0.2575	1.451	0.9554	-	0.4085	0.3624	0.215	0.9491	1
MIN E-MBA	3.019	1.326	2.748	3.146	-	1	0.9999	0.1131	0.3357
CR LBA	3.119	1.412	2.864	3.257	0.08663	-	0.9998	0.09562	0.2961
CR EIA	3.245	0.9868	3.22	3.68	0.6366	0.7427	-	0.02823	0.1819
VM RP	1.162	2.497	2.722	1.717	4.12	4.227	4.927	-	0.9964
CA1 RP	0.1555	1.701	1.364	0.484	3.325	3.431	3.801	1.125	-

## Sheet: ST_2f-g
Beyond the herd: investigating livestock feeding strategies in the Iron Age Iberian Peninsula (3rd c. BC) through a multi-isotope analysis
Chiara Messana*; Carlos Tornero*; Lídia Colominas
* Corresponding authors
Institut Català de Paleoecologia Humana i Evolució Social (IPHES-CERCA), Zona Educacional 4, Campus Sescelades, 43007, Tarragona, Spain (ES)
Universitat Rovira i Virgili (URV), Departament d’Història i Història de l’Art, Avinguda de Catalunya 35, 43002 Tarragona, Spain (ES)
Department of Prehistory, Autonomous University of Barcelona (UAB), Edifici B, Facultat de Filosofia i Lletres, 08193 Bellaterra, Spain (ES)
cmessana@iphes.cat
Carlos.Tornero@uab.cat
Supplementary Table 1f. Results of Dunn's test comparisons between δ13C values of Equus caballus from the archaeological sites included in this study (MC, O, TR) and those from the existing literature: Can Roqueta (levels LBA, EIA, E-MIA/IP), Vila de Madrid (RP), Carrer Ample 1 (RP). The significant p-values (p < 0.05) are highlighted.
	MC	O	TR	CR LBA	CR EIA	CR E-MIA/IP	VM RP	CA1 RP
MC	-	0.259	0.9437	0.1505	0.3351	0.9864	0.1276	0.6051
O	0.259	-	0.2206	0.0196	0.04141	0.3211	0.9552	0.1327
TR	0.9437	0.2206	-	0.1458	0.3353	0.9689	0.08547	0.6341
CR LBA	0.1505	0.0196	0.1458	-	0.3587	0.2633	0.0005685	0.4508
CR EIA	0.3351	0.04141	0.3353	0.3587	-	0.4942	0.0003032	0.8431
CR E-MIA/IP	0.9864	0.3211	0.9689	0.2633	0.4942	-	0.2305	0.6771
VM RP	0.1276	0.9552	0.08547	0.0005685	0.0003032	0.2305	-	0.04981
CA1 RP	0.6051	0.1327	0.6341	0.4508	0.8431	0.6771	0.04981	-
Supplementary Table 1g. Results of Tukey's test comparisons between δ15N values of Equus caballus from the archaeological sites included in this study (MC, O, TR) and those from the existing literature: Can Roqueta (levels LBA, EIA, E-MIA/IP), Vila de Madrid (RP), Carrer Ample 1 (RP). The significant p-values (p < 0.05) are highlighted.
	MC	O	TR	CR LBA	CR EIA	CR E-MIA/IP	VM RP	CA1 RP
MC	-	0.9428	0.8747	0.9517	0.998	0.9925	0.5396	0.8236
O	1.622	-	1	1	0.6049	0.6973	1	1
TR	1.909	0.1476	-	1	0.1893	0.552	0.9997	1
CR LBA	1.569	0.4791	0.4422	-	0.284	0.6724	0.9884	0.9991
CR EIA	0.912	2.585	3.642	3.336	-	0.9997	0.00863	0.2617
CR E-MIA/IP	1.128	2.381	2.699	2.437	0.6687	-	0.2801	0.5055
VM RP	2.725	0.3347	0.6807	1.214	5.379	3.347	-	1
CA1 RP	2.067	0.1907	0.4075	0.7995	3.401	2.799	0.1336	-

## Sheet: ST_2h-i
Beyond the herd: investigating livestock feeding strategies in the Iron Age Iberian Peninsula (3rd c. BC) through a multi-isotope analysis
Chiara Messana*; Carlos Tornero*; Lídia Colominas
* Corresponding authors
Institut Català de Paleoecologia Humana i Evolució Social (IPHES-CERCA), Zona Educacional 4, Campus Sescelades, 43007, Tarragona, Spain (ES)
Universitat Rovira i Virgili (URV), Departament d’Història i Història de l’Art, Avinguda de Catalunya 35, 43002 Tarragona, Spain (ES)
Department of Prehistory, Autonomous University of Barcelona (UAB), Edifici B, Facultat de Filosofia i Lletres, 08193 Bellaterra, Spain (ES)
cmessana@iphes.cat
Carlos.Tornero@uab.cat
Supplementary Table 1h. Results of Dunn's test comparisons between δ13C values of Canis familiaris from the archaeological sites included in this study (MC, TR) and those from the existing literature: Can Roqueta (levels E-MBA, LBA, LBA/EIA, EIA) and Vila de Madrid (RP). The significant p-values (p < 0.05) are highlighted.
	MC	TR	CRI E-MBA	CRI LBA	CRI LBA/EIA	CRI EIA	VM RP
MC	-	0.1055	0.1851	0.8595	0.2121	0.1701	0.7314
TR	0.1055	-	0.4253	0.1078	0.01393	0.001569	0.1064
CRI E-MBA	0.1851	0.4253	-	0.178	0.02128	7.34e-05	0.151
CRI LBA	0.8595	0.1078	0.178	-	0.1476	0.06706	0.8616
CRI LBA/EIA	0.2121	0.01393	0.02128	0.1476	-	0.6716	0.1047
CRI EIA	0.1701	0.001569	7.34e-05	0.06706	0.6716	-	0.01764
VM RP	0.7314	0.1064	0.151	0.8616	0.1047	0.01764	-
Supplementary Table 1i. Results of Dunn's test comparisons between δ15N values of Canis familiaris from the archaeological sites included in this study (MC, TR) and those from the existing literature: Can Roqueta (levels E-MBA, LBA, LBA/EIA, EIA) and Vila de Madrid (RP). The significant p-values (p < 0.05) are highlighted.
	MC	TR	CRI E-MBA	CRI LBA	CRI LBA/EIA	CRI EIA	VM RP
MC	-	0.05708	0.07952	0.03779	0.003166	0.0002897	0.01363
TR	0.05708	-	0.4479	0.8803	0.1684	0.2699	0.9965
CRI E-MBA	0.07952	0.4479	-	0.4372	0.02959	0.002673	0.2182
CRI LBA	0.03779	0.8803	0.4372	-	0.1041	0.1076	0.8375
CRI LBA/EIA	0.003166	0.1684	0.02959	0.1041	-	0.4595	0.1123
CRI EIA	0.0002897	0.2699	0.002673	0.1076	0.4595	-	0.09464
VM RP	0.01363	0.9965	0.2182	0.8375	0.1123	0.09464	-

## Sheet: ST_2j
Beyond the herd: investigating livestock feeding strategies in the Iron Age Iberian Peninsula (3rd c. BC) through a multi-isotope analysis
Chiara Messana*; Carlos Tornero*; Lídia Colominas
* Corresponding authors
Institut Català de Paleoecologia Humana i Evolució Social (IPHES-CERCA), Zona Educacional 4, Campus Sescelades, 43007, Tarragona, Spain (ES)
Universitat Rovira i Virgili (URV), Departament d’Història i Història de l’Art, Avinguda de Catalunya 35, 43002 Tarragona, Spain (ES)
Department of Prehistory, Autonomous University of Barcelona (UAB), Edifici B, Facultat de Filosofia i Lletres, 08193 Bellaterra, Spain (ES)
cmessana@iphes.cat
Carlos.Tornero@uab.cat
Supplementary Table 1j. Results of Tukey's test comparisons between δ13C values of Cervus elaphus from the Sant Esteve d'Olius site and those from the Roman site of Carrer Ample 1 (RP). The significant p-values (p < 0.05) are highlighted.
	O	CA1 RP
O	-	0.001629
CA1 RP	6.043	-

## Sheet: ST_2k-l
Beyond the herd: investigating livestock feeding strategies in the Iron Age Iberian Peninsula (3rd c. BC) through a multi-isotope analysis
Chiara Messana*; Carlos Tornero*; Lídia Colominas
* Corresponding authors
Institut Català de Paleoecologia Humana i Evolució Social (IPHES-CERCA), Zona Educacional 4, Campus Sescelades, 43007, Tarragona, Spain (ES)
Universitat Rovira i Virgili (URV), Departament d’Història i Història de l’Art, Avinguda de Catalunya 35, 43002 Tarragona, Spain (ES)
Department of Prehistory, Autonomous University of Barcelona (UAB), Edifici B, Facultat de Filosofia i Lletres, 08193 Bellaterra, Spain (ES)
cmessana@iphes.cat
Carlos.Tornero@uab.cat
Supplementary Table 1k. Results of Tukey's test comparisons between δ13C values of Gallus gallus from two of the archaeological sites included in this study: Sant Esteve d'Olius and Turó de la Rovira. The significant p-values (p < 0.05) are highlighted.
	O	TR
O	-	0.001441
TR	6.15	-
Supplementary Table 1l. Results of Tukey's test comparisons between δ13C values of Gallus gallus from two of the archaeological sites included in this study (O, TR) and those from the Roman site of Vila de Madrid (RP). The significant p-values (p < 0.05) are highlighted.
	O	TR	VM RP
O	-	0.04628	0.9785
TR	3.79	-	0.04334
VM RP	0.2811	3.85	-
